# Supplementary material for: Biocide Susceptibility and Antimicrobial Resistance of Escherichia coli Isolated from Swine Feces, Pork Meat and Humans in Germany
Source: Antibiotics (Basel). 2023 Apr 27;12(5):823. doi: 10.3390/antibiotics12050823 (PMC10215396; doi:10.3390/antibiotics12050823)
Supplement: Supplementary file 1 [file antibiotics-12-00823-s001.zip]

Archive with 10 entries (10 files):
- antibiotics-2359558-supplementary/Table S1.pdf
- antibiotics-2359558-supplementary/Table S1.xlsx
- antibiotics-2359558-supplementary/Table S2.pdf
- antibiotics-2359558-supplementary/Table S2.xlsx
- antibiotics-2359558-supplementary/Table S3.pdf
- antibiotics-2359558-supplementary/Table S3.xlsx
- antibiotics-2359558-supplementary/Table S4.pdf
- antibiotics-2359558-supplementary/Table S4.xlsx
- antibiotics-2359558-supplementary/Table S5.pdf
- antibiotics-2359558-supplementary/Table S5.xlsx
