# Supplementary material for: Biocide Susceptibility and Antimicrobial Resistance of Escherichia coli Isolated from Swine Feces, Pork Meat and Humans in Germany
Source: Antibiotics (Basel). 2023 Apr 27;12(5):823. doi: 10.3390/antibiotics12050823 (PMC10215396; doi:10.3390/antibiotics12050823)
Supplement: Supplementary file 1 [file antibiotics-12-00823-s001.zip › antibiotics-2359558-supplementary/Table S2.xlsx]

## Sheet: Table S2a
Table S2a. Pairwise comparisons of MIC distributions of E. coli of human and porcine origin.
Biocide	Origin of isolates	p-value
		Swine feces	Pork meat	Voluntary donors	Inpatients
GDA	Swine feces
	Pork meat	ns
	Voluntary donors	ns	ns
	Inpatients	0.003	0.029	ns
CHG	Swine feces
	Pork meat	<0.0001
	Voluntary donors	ns	<0.0001
	Inpatients	ns	<0.0001	ns
BAC	Swine feces
	Pork meat	ns
	Voluntary donors	ns	ns
	Inpatients	ns	ns	ns
OCT	Swine feces
	Pork meat	ns
	Voluntary donors	ns	ns
	Inpatients	ns	ns	ns
IPA	Swine feces
	Pork meat	ns
	Voluntary donors	ns	ns
	Inpatients	ns	ns	0.039
NaOCl	Swine feces
	Pork meat	ns
	Voluntary donors	ns	ns
	Inpatients	ns	0.037	ns
PCMC	Swine feces
	Pork meat	0.001
	Voluntary donors	ns	ns
	Inpatients	0.007	ns	ns
GDA=glutaraldehyde; CHG=chlorhexidine digluconate; BAC=benzalkonium chloride; OCT=octenidine dihydrochloride; IPA=isopropanol; NaOCl=sodium hypochlorite; PCMC=chlorocresol; ns=not significant.
Differences are considered significant at p<0.05. Significance values have been adjusted by the Bonferroni correction for multiple tests.

## Sheet: Table S2b
Table S2b. Pairwise comparisons of MBC distributions of E. coli of human and porcine origin
Biocide	Origin of isolates	p-value
		Swine feces	Pork meat	Voluntary donors	Inpatients
GDA	Swine feces
	Pork meat	ns
	Voluntary donors	ns	ns
	Inpatients	0.007	0.021	ns
CHG	Swine feces
	Pork meat	<0.0001
	Voluntary donors	ns	<0.0001
	Inpatients	ns	<0.0001	ns
BAC	Swine feces
	Pork meat	ns
	Voluntary donors	ns	ns
	Inpatients	ns	ns	ns
OCT	Swine feces
	Pork meat	ns
	Voluntary donors	ns	ns
	Inpatients	ns	ns	ns
IPA	Swine feces
	Pork meat	0.034
	Voluntary donors	ns	ns
	Inpatients	ns	0.019	ns
NaOCl	Swine feces
	Pork meat	ns
	Voluntary donors	ns	ns
	Inpatients	ns	ns	ns
PCMC	Swine feces
	Pork meat	ns
	Voluntary donors	ns	ns
	Inpatients	ns	ns	ns
GDA=glutaraldehyde; CHG=chlorhexidine digluconate; BAC=benzalkonium chloride; OCT=octenidine dihydrochloride; IPA=isopropanol; NaOCl=sodium hypochlorite; PCMC=chlorocresol; ns=not significant.
Differences are considered significant at p<0.05. Significance values have been adjusted by the Bonferroni correction for multiple tests.
