# Supplementary material for: Biocide Susceptibility and Antimicrobial Resistance of Escherichia coli Isolated from Swine Feces, Pork Meat and Humans in Germany
Source: Antibiotics (Basel). 2023 Apr 27;12(5):823. doi: 10.3390/antibiotics12050823 (PMC10215396; doi:10.3390/antibiotics12050823)
Supplement: Supplementary file 1 [file antibiotics-12-00823-s001.zip › antibiotics-2359558-supplementary/Table S3.xlsx]

## Sheet: Table S3a
Table S3a. Minimum inhibitory concentrations of biocides in non-ESBL and ESBL E. coli isolates.
Biocide	Resistance	Number of isolates with MIC values (mg/L) of																					MIC95	p-value
		0.25	0.5	1	2	4	8	16	32	64	128	256	512	1024	2048	4096	8192	16384	32768	65536	131072	262144
GDA	ESBL									-	-	25	174	16	1	-	-						1024	0.066
	non-ESBL									-	-	27	144	6	-	-	-						512
CHG	ESBL		3	41	153	13	4	2	-	-													4	0.176
	non-ESBL		4	40	122	10	1	-	-	-													4
BAC	ESBL				-	-	1	63	135	16	1	-											64	0.858
	non-ESBL				-	-	3	42	129	3	-	-											32
OCT	ESBL	-	-	5	209	2	-	-	-														2	0.066
	non-ESBL	-	-	2	169	6	-	-	-														2
IPA	ESBL														-	-	-	7	115	90	4	-	65536	0.186
	non-ESBL														-	-	-	4	85	83	5	-	65536
NaOCl	ESBL									-	-	39	173	4	-	-							512	0.186
	non-ESBL									-	-	27	141	9	-	-							1024
PCMC	ESBL									-	2	166	48	-	-	-	-						512	0.003
	non-ESBL									-	1	113	62	1	-	-	-						512
GDA=glutaraldehyde; CHG=chlorhexidine digluconate; BAC=benzalkonium chloride; OCT=octenidine dihydrochloride; IPA=isopropanol; NaOCl=sodium hypochlorite; PCMC=chlorocresol.
MIC=minimum inhibitory concentration. MIC95=The lowest concentration inhibiting growth of 95% of the bacterial population.
ESBL=extended-spectrum beta-lactamase-producing E. coli
Differences were considered significant at p<0.05.

## Sheet: Table S3b
Table S3b. Minimum bactericidal concentrations of biocides in non-ESBL and ESBL E. coli isolates.
Biocide	Resistance	Number of isolates with MBC values (mg/L) of																					MBC95	p-value
		0.25	0.5	1	2	4	8	16	32	64	128	256	512	1024	2048	4096	8192	16384	32768	65536	131072	262144
GDA	ESBL									-	-	14	173	27	2	-	-						1024	0.040
	non-ESBL									-	-	15	150	12	-	-	-						1024
CHG	ESBL		2	34	134	32	12	2	-	-													8	0.021
	non-ESBL		4	39	107	24	1	1	1	-													4
BAC	ESBL				-	-	-	38	139	37	2	-											64	0.988
	non-ESBL				-	-	2	27	118	28	2	-											64
OCT	ESBL	-	-	3	184	22	7	-	-														4	0.143
	non-ESBL	-	-	1	144	21	11	-	-														8
IPA	ESBL														-	-	-	1	13	38	148	15	262144	0.153
	non-ESBL														-	-	-	-	3	30	131	13	262144
NaOCl	ESBL									-	-	3	187	25	1	-							1024	0.984
	non-ESBL									-	-	2	154	20	1	-							1024
PCMC	ESBL									-	-	1	205	10	-	-	-						512	0.965
	non-ESBL									-	1	4	160	12	-	-	-						1024
GDA=glutaraldehyde; CHG=chlorhexidine digluconate; BAC=benzalkonium chloride; OCT=octenidine dihydrochloride; IPA=isopropanol; NaOCl=sodium hypochlorite; PCMC=chlorocresol.
MBC=minimum bactericidal concentration. MBC95=lowest lethal concentration killing 95% of the bacterial population.
ESBL=extended-spectrum beta-lactamase-producing E. coli
Differences were considered significant at p<0.05.
