# Supplementary material for: Biocide Susceptibility and Antimicrobial Resistance of Escherichia coli Isolated from Swine Feces, Pork Meat and Humans in Germany
Source: Antibiotics (Basel). 2023 Apr 27;12(5):823. doi: 10.3390/antibiotics12050823 (PMC10215396; doi:10.3390/antibiotics12050823)
Supplement: Supplementary file 1 [file antibiotics-12-00823-s001.zip › antibiotics-2359558-supplementary/Table S5.xlsx]

## Sheet: Table S5
Table S5a. Significant positive correlation coefficients (rs) between biocides and antimicrobials in E. coli of human and porcine origin.
Origin of isolates	rs	GDA MIC	GDA MBC	CHG MIC	CHG MBC	BAC MIC	BAC MBC	OCT MIC	OCT MBC	IPA MIC	IPA MBC	PCMC MIC	PCMC MBC	NaOCl MIC	NaOCl MBC
Swine feces	AZI	-	-	0.289**	-	-	-	-	-	-	-	-	-	-	-
	GEN	0.246*	-	-	-	-	-	-	-	-	-	-	-	-	-
	TET	-	-	0.291**	0.276**	-	-	-	-	-	-	-	-	-	-
Pork meat	TET	-	-	-	0.344**	-	-	-	-	-	-	-	-	-	-
	COL	-	-	0.212*	0.201*	-	-	-	-	-	-	-	-	-	-
	NAL	-	-	0.225*	0.245*	-	-	-	-	-	-	-	-	-	-
	CTZ	-	-	0.370**	0.228*	-	-	-	-	-	-	-	-	-	-
Voluntary donors	AMP	-	-	-	-	0.216*	0.301**	-	-	-	-	-	-	-	-
	AZI	-	-	-	-	0.311**	0.247*	-	-	-	-	-	-	-	-
	CHL	-	-	0.284**	-	0.297**	0.317**	-	-	-	-	-	-	-	-
	CIP	-	-	-	-	0.274**	0.238*	-	-	-	-	-	-	-	-
	COL	-	-	-	-	-	-	0.203*	-	-	-	-	-	-	-
	CTA	-	-	-	-	0.230*	0.327**	-	-	-	-	-	-	-	-
	MER	-	-	-	-	-	0.202*	-	-	-	-	-	-	-	-
	GEN	-	-	0.212*	-	-	-	-	-	-	-	-	-	-	-
	NAL	-	-	-	-	0.215*	0.213*	-	-	-	-	-	-	-	-
	SME	-	-	-	-	0.216*	0.213*	-	-	-	-	-	-	-	-
	CTZ	-	-	-	-	0.312**	0.376**	-	-	-	-	-	-	-	-
	TET	-	-	0.219*	0.310**	-	-	-	-	-	-	-	-	-	-
	TIG	-	-	-	-	0.264**	0.259*	-	-	-	-	-	-	-	-
	TRI	-	-	-	-	-	0.228*	-	-	-	-	-	-	-	-
Inpatients	AMP	-	-	-	-	-	-	-	-	-	-	-	0.278**	0.237*	-
	CHL	-	-	-	-	-	-	-	-	-	-	0.273**	-	-	-
	CIP	-	-	-	0.224*	0.202*	-	-	-	-	-	-	-	-	-
	NAL	-	-	-	0.302**	0.208*	-	-	-	-	-	-	-	-	-
	TET	-	-	-	-	0.205*	-	-	-	-	-	-	-	-	-
	COL	-	-	-	-	-	-	-	-	-	-	-	-	-	0.202*
	AZI	-	-	-	0.213*	-	-	-	-	-	-	-	-	-	-
	CTA	-	-	-	-	-	-	-	-	-	-	-	0.282**	-	-
Table S5b. Significant positive correlation coefficients (rs) between biocides and antimicrobials in non-ESBL and ESBL E. coli
Origin of isolates	rs	GDA MIC	GDA MBC	CHG MIC	CHG MBC	BAC MIC	BAC MBC	OCT MIC	OCT MBC	IPA MIC	IPA MBC	PCMC MIC	PCMC MBC	NaOCl MIC	NaOCl MBC
ESBL	AZI	-	-	0.165*	0.165*	0.140*	0.162*	-	-	-	-	-	-	-	-
	CIP	-	-	0.201**	0.259**	0.187**	-	-	-	-	-	-	-	-	-
	MER	0.160*	0.141*	-	-	-	-	-	-	-	-	-	-	-	-
	NAL	-	-	0.193**	0.254**	0.201**	-	-	-	-	-	-	-	-	-
	TET	-	-	0.180**	0.196**	-	-	-	-	-	-	-	-	-	-
	TIG	-	-	-	-	-	0.174*	-	-	-	-	-	-	-	-
	GEN	-	-	0.161*	-	0.161*	-	-	-	0.157*	-	-	-	-	-
	CTZ	-	-	-	-	0.194**	-	-	-	-	-	-	-	-	-
	CHL	-	-	-	-	-	-	-	-	-	-	0.165*	-	-	-
non-ESBL	AMP	-	-	-	-	0.227**	0.181*	-	-	-	-	-	-	-	-
	AZI	-	-	-	-	0.231**	-	-	-	-	-	-	-	-	-
	CIP	0.154*	-	0.168*	0.227**	-	-	-	-	-	-	-	-	-	-
	GEN	0.185*	-	0.286**	0.222**	-	-	-	-	-	-	-	-	-	-
	NAL	-	-	0.161*	0.251**	-	-	-	-	-	-	-	-	-	-
	SME	-	-	-	-	0.181*	0.173*	-	-	-	-	-	-	-	-
	CTZ	-	-	-	-	0.228**	0.307**	-	-	-	-	-	-	-	-
	TET	-	-	0.233**	0.249**	-	-	-	-	-	-	-	-	-	-
	TMP	-	-	-	-	0.208**	0.219**	-	-	-	-	-	-	-	-
	CTA	-	-	-	-	-	-	-	-	-	0.155*	-	-	-	-
GDA=glutaraldehyde; CHG=chlorhexidine digluconate; BAC=benzalkonium chloride; OCT=octenidine dihydrochloride; IPA=isopropanol; NaOCl=sodium hypochlorite; PCMC=chlorocresol.
AMP=ampicillin; CTA=cefotaxime; CTZ=ceftazidime; MER=meropenem; NAL=nalidixic acid; CIP=ciprofloxacin; GEN=gentamicin; TET= tetracycline; TIG=tigecycline; COL=colistin; SME=sulfamethoxazole; TRI=trimethoprim; CHL=chloramphenicol; AZI=azithromycin.
MIC=minimum inhibitory concentration; MBC=minimum bactericidal concentration
* Correlation is significant at the 0.05 level; ** Correlation is significant at the 0.01 level.
